# Supplementary material for: Breast Cancer Cell Membrane Camouflaged Lipid Nanoparticles for Tumor-Targeted NIR-II Phototheranostics
Source: Pharmaceutics. 2022 Jun 28;14(7):1367. doi: 10.3390/pharmaceutics14071367 (PMC9319009; doi:10.3390/pharmaceutics14071367)
Supplement: Supplementary file 1 [file pharmaceutics-14-01367-s001.zip]

Archive with 1 entries (1 files):
- pharmaceutics-1746399-supplementary.pdf
